# Supplementary material for: Item difficulty index, discrimination index, and reliability of the 26 health professions licensing examinations in 2022, Korea: a psychometric study
Source: J Educ Eval Health Prof. 2023 Nov 22;20:31. doi: 10.3352/jeehp.2023.20.31 (PMC11959405; doi:10.3352/jeehp.2023.20.31)
Supplement: Supplementary file 1 — Supplement 1. Item analysis results of 26 health professions licensing examinations administered during late 2022 and early 2023. [file jeehp-20-31_Suppl1.zip]

Archive with 35 entries (35 files):
- 2022│Γ╡╡ ╗≤╣▌▒Γ ░ú╚ú┴╢╣1⁄2╗τ ▒╣░í╜├╟Φ ║╨╝«░ß░·.pdf
- 2022│Γ╡╡ ┴a11╚╕ 1▒▐ ╛≡╛ε└τ╚░╗τ ▒╣░í╜├╟Φ ║╨╝«░ß░·.pdf
- 2022│Γ╡╡ ┴a11╚╕ 2▒▐ ╛≡╛ε└τ╚░╗τ ▒╣░í╜├╟Φ ║╨╝«░ß░·.pdf
- 2022│Γ╡╡ ┴a13╚╕ ║╕░╟▒│└░╗τ 2▒▐ ▒╣░í╜├╟Φ ║╨╝«░ß░·.pdf
- 2022│Γ╡╡ ┴a13╚╕ ║╕░╟▒│└░╗τ 3▒▐ ▒╣░í╜├╟Φ ║╨╝«░ß░·.pdf
- 2022│Γ╡╡ ┴a23╚╕ └╟┴÷║╕┴╢▒Γ▒Γ╗τ ▒╣░í╜├╟Φ ║╨╝«░ß░·.pdf
- 2022│Γ╡╡ ┴a23╚╕ ╟╤╛α╗τ ▒╣░í╜├╟Φ ║╨╝«░ß░·.pdf
- 2022│Γ╡╡ ┴a28╚╕ 1▒▐ └└▒▐▒╕┴╢╗τ ▒╣░í╜├╟Φ ║╨╝«░ß░·.pdf
- 2022│Γ╡╡ ┴a28╚╕ 2▒▐ └└▒▐▒╕┴╢╗τ ▒╣░í╜├╟Φ ║╨╝«░ß░·.pdf
- 2022│Γ╡╡ ┴a35╚╕ ╛╚░μ╗τ ▒╣░í╜├╟Φ ║╨╝«░ß░·.pdf
- 2022│Γ╡╡ ┴a38╚╕ ┐Σ╛τ║╕╚ú╗τ └┌░▌╜├╟Φ(┐└└n) ║╨╝«░ß░·.pdf
- 2022│Γ╡╡ ┴a38╚╕ ┐Σ╛τ║╕╚ú╗τ └┌░▌╜├╟Φ(┐└╚─) ║╨╝«░ß░·.pdf
- 2022│Γ╡╡ ┴a39╚╕ ║╕░╟└╟╖ß┴ñ║╕░n╕«╗τ ▒╣░í╜├╟Φ ║╨╝«░ß░·.pdf
- 2022│Γ╡╡ ┴a39╚╕ ┐Σ╛τ║╕╚ú╗τ └┌░▌╜├╟Φ(┐└└n) ║╨╝«░ß░·.pdf
- 2022│Γ╡╡ ┴a39╚╕ ┐Σ╛τ║╕╚ú╗τ └┌░▌╜├╟Φ(┐└╚─) ║╨╝«░ß░·.pdf
- 2022│Γ╡╡ ┴a40╚╕ ┐Σ╛τ║╕╚ú╗τ └┌░▌╜├╟Φ(┐└└n) ║╨╝«░ß░·.pdf
- 2022│Γ╡╡ ┴a40╚╕ ┐Σ╛τ║╕╚ú╗τ └┌░▌╜├╟Φ(┐└╚─) ║╨╝«░ß░·.pdf
- 2022│Γ╡╡ ┴a41╚╕ ┐Σ╛τ║╕╚ú╗τ └┌░▌╜├╟Φ(┐└└n) ║╨╝«░ß░·.pdf
- 2022│Γ╡╡ ┴a41╚╕ ┐Σ╛τ║╕╚ú╗τ └┌░▌╜├╟Φ(┐└╚─) ║╨╝«░ß░·.pdf
- 2022│Γ╡╡ ┴a44╚╕ └o╗2╗τ ▒╣░í╜├╟Φ ║╨╝«░ß░·.pdf
- 2022│Γ╡╡ ┴a46╚╕ ┐╡╛τ╗τ ▒╣░í╜├╟Φ ║╨╝«░ß░·.pdf
- 2022│Γ╡╡ ┴a4╚╕ ║╕┴╢░°╟╨╗τ ▒╣░í╜├╟Φ ║╨╝«░ß░·.pdf
- 2022│Γ╡╡ ┴a50╚╕ ╣░╕«─í╖ß╗τ ▒╣░í╜├╟Φ ║╨╝«░ß░·.pdf
- 2022│Γ╡╡ ┴a50╚╕ ╣μ╗τ╝▒╗τ ▒╣░í╜├╟Φ ║╨╝«░ß░·.pdf
- 2022│Γ╡╡ ┴a50╚╕ └╙╗≤║┤╕«╗τ ▒╣░í╜├╟Φ ║╨╝«░ß░·.pdf
- 2022│Γ╡╡ ┴a50╚╕ └█╛≈─í╖ß╗τ ▒╣░í╜├╟Φ ║╨╝«░ß░·.pdf
- 2022│Γ╡╡ ┴a50╚╕ ─í░·▒Γ░°╗τ ▒╣░í╜├╟Φ ║╨╝«░ß░·.pdf
- 2022│Γ╡╡ ┴a50╚╕ ─í░·└o╗2╗τ ▒╣░í╜├╟Φ ║╨╝«░ß░·.pdf
- 2022│Γ╡╡ ┴a62╚╕ ░ú╚ú╗τ ▒╣░í╜├╟Φ ║╨╝«░ß░·.pdf
- 2022│Γ╡╡ ┴a6╚╕ 1▒▐ └σ╛╓└╬└τ╚░╗≤┤π╗τ ▒╣░í╜├╟Φ ║╨╝«░ß░·.pdf
- 2022│Γ╡╡ ┴a73╚╕ ╛α╗τ ▒╣░í╜├╟Φ ║╨╝«░ß░·.pdf
- 2022│Γ╡╡ ┴a74╚╕ ─í░·└╟╗τ ▒╣░í╜├╟Φ ║╨╝«░ß░·.pdf
- 2022│Γ╡╡ ┴a77╚╕ ╟╤└╟╗τ ▒╣░í╜├╟Φ ║╨╝«░ß░·.pdf
- 2022│Γ╡╡ ┴a86╚╕ └╟╗τ ▒╣░í╜├╟Φ(╟╩▒Γ) ║╨╝«░ß░·.pdf
- 2022│Γ╡╡ ╟╧╣▌▒Γ ░ú╚ú┴╢╣1⁄2╗τ ▒╣░í╜├╟Φ ║╨╝«░ß░·.pdf
